# Supplementary material for: Understanding the Why: Patient, Parent, and Oncologist Perspectives on Prognostic Communication Preferences in Advanced Childhood Cancer
Source: Children (Basel). 2025 Aug 28;12(9):1140. doi: 10.3390/children12091140 (PMC12468585; doi:10.3390/children12091140)
Supplement: Supplementary file 1 [file children-12-01140-s001.zip]

Archive with 1 entries (1 files):
- children-3761230-supplementary.pdf
